# Supplementary material for: Diploids in the Cryptococcus neoformans Serotype A Population Homozygous for the α Mating Type Originate via Unisexual Mating
Source: PLoS Pathog. 2009 Jan 30;5(1):e1000283. doi: 10.1371/journal.ppat.1000283 (PMC2629120; doi:10.1371/journal.ppat.1000283)
Supplement: Table S1 — Strains used (0.11 MB XLS) [file ppat.1000283.s003.xls]

## Sheet: Sheet1
note	H: Haploid, D: Diploid, X: FACs profile not clear after two repeats
Heitman lab Freezer stock Number	Results	Strain	Origin
1816	H	92-7	CDC Strains from J.P. Xu
1817	H	92-10	CDC Strains from J.P. Xu
1818	H	92-12	CDC Strains from J.P. Xu
1819	H	92-13	CDC Strains from J.P. Xu
1820	H	92-14	CDC Strains from J.P. Xu
1821	H	92-16	CDC Strains from J.P. Xu
1823	H	92-19	CDC Strains from J.P. Xu
1824	H	92-20	CDC Strains from J.P. Xu
1825	D	92-21	CDC Strains from J.P. Xu
1826	H	92-22	CDC Strains from J.P. Xu
1827	H	92-23	CDC Strains from J.P. Xu
1828	H	92-24	CDC Strains from J.P. Xu
1829	H	92-25	CDC Strains from J.P. Xu
1852	H	S25C	Clinical isolates from Asia.
1853	H	S25G	Clinical isolates from Asia.
1854	H	S25I	Clinical isolates from Asia.
1855	H	S25J	Clinical isolates from Asia.
1856	H	S25K	Clinical isolates from Asia.
1860	H	E3	Environmental isolate from Brazil.
1861	H	E4	Environmental isolate from Brazil.
1862	H	E5	Environmental isolate from Brazil.
1863	H	E6	Environmental isolate from Brazil.
1864	H	E9	Environmental isolate from Brazil.
1865	H	E12	Environmental isolate from Brazil.
1866	D	C24	Clinical isolate from Brazil.
1867	X	C31	Clinical isolate from Brazil.
1868	X	24064	Arturo Casadevalle
1869	H	RJI	Arturo Casadevalle
1870	D	SB4	Arturo Casadevalle
1871	H	184	Arturo Casadevalle
1872	H	1594	Clinical isolate from Uganda.
1874	H	UGB001	Clinical isolate from Uganda.
1875	D	UGB047	Clinical isolate from Uganda.
1876	H	UGB081	Clinical isolate from Uganda.
1877	H	UG1151	Clinical isolate from Uganda.
1879	H	UG1712	Clinical isolate from Uganda.
1880	H	UG2790	Clinical isolate from Uganda.
1881	H	UG2811	Clinical isolate from Uganda.
1882	H	UG2813	Clinical isolate from Uganda.
1883	H	UG2941	Clinical isolate from Uganda.
1884	H	UG2973	Clinical isolate from Uganda.
1197	H	20020	Africa (Uganda), clinical strain isolated from HIV-infected patient with cryptococcal meningitis.
1198	H	20020	Africa (Uganda), clinical strain isolated from HIV-infected patient with cryptococcal meningitis.
1199	H	20020	Africa (Uganda), clinical strain isolated from HIV-infected patient with cryptococcal meningitis.
1200	H	20020	Africa (Uganda), clinical strain isolated from HIV-infected patient with cryptococcal meningitis.
1201	H	20020	Africa (Uganda), clinical strain isolated from HIV-infected patient with cryptococcal meningitis.
1202	H	20020	Africa (Uganda), clinical strain isolated from HIV-infected patient with cryptococcal meningitis.
1203	H	20020.1	Africa (Uganda), clinical strain isolated from HIV-infected patient with cryptococcal meningitis.
1204	H	20020.1	Africa (Uganda), clinical strain isolated from HIV-infected patient with cryptococcal meningitis.
1205	D	20020.1	Africa (Uganda), clinical strain isolated from HIV-infected patient with cryptococcal meningitis.
1206	H	20020.1	Africa (Uganda), clinical strain isolated from HIV-infected patient with cryptococcal meningitis.
1207	H	20021	Africa (Uganda), clinical strain isolated from HIV-infected patient with cryptococcal meningitis.
1208	H	20021	Africa (Uganda), clinical strain isolated from HIV-infected patient with cryptococcal meningitis.
1209	H	20021	Africa (Uganda), clinical strain isolated from HIV-infected patient with cryptococcal meningitis.
1210	H	20021	Africa (Uganda), clinical strain isolated from HIV-infected patient with cryptococcal meningitis.
1211	H	20021	Africa (Uganda), clinical strain isolated from HIV-infected patient with cryptococcal meningitis.
1212	H	20021	Africa (Uganda), clinical strain isolated from HIV-infected patient with cryptococcal meningitis.
1213	H	20021.1	Africa (Uganda), clinical strain isolated from HIV-infected patient with cryptococcal meningitis.
1214	H	20021.1	Africa (Uganda), clinical strain isolated from HIV-infected patient with cryptococcal meningitis.
1215	H	20021.1	Africa (Uganda), clinical strain isolated from HIV-infected patient with cryptococcal meningitis.
1216	H	20021.1	Africa (Uganda), clinical strain isolated from HIV-infected patient with cryptococcal meningitis.
1217	likely Aneuploid	20021.1	Africa (Uganda), clinical strain isolated from HIV-infected patient with cryptococcal meningitis.
1218	D	20021.1	Africa (Uganda), clinical strain isolated from HIV-infected patient with cryptococcal meningitis.
1220	H	960	Columbia, clinical isolate
1221	H	1364	Venezuela, clinical isolate
1222	H	1491	Brazil, clinical isolate
1223	H	1723	Columbia, clinical isolate
1224	H	1810	Venezuela, clinical isolate
1225	H	1839	Brazil, clinical isolate
1226	H	1843	Brazil, clinical isolate
1227	H	1878	Brazil, clinical isolate
1228	H	2031	Brazil, clinical isolate
1229	H	2169	Brazil, clinical isolate
1230	H	2170	Brazil, clinical isolate
1390	D	MMRL743	alias# AI1993; Region: Ancona, Italy; Source: from mouth of AIDS patient
1392	H	MMRL750	alias# AI90113; Region: Ancona, Italy; Source: from mouth of AIDS patient
1394	D	MMRL752	alias# AI2715; Region: Ancona, Italy; Source: from mouth of AIDS patient
1395	H	MMRL753	alias# AI2881; Region: Ancona, Italy; Source: from mouth of AIDS patient
1396	H	MMRL754	alias# AI2853; Region: Ancona, Italy; Source: from mouth of AIDS patient
1404	H	MMRL794	Region: state of Sao Paulo, Brasil
1405	D	MMRL795	Region: state of Sao Paulo, Brasil
1406	H	MMRL796	Region: state of Sao Paulo, Brasil
1407	H	MMRL797	Region: state of Sao Paulo, Brasil
1408	H	MMRL798	Region: state of Sao Paulo, Brasil
1409	D	MMRL799	Region: state of Sao Paulo, Brasil
1410	H	MMRL800	Region: state of Sao Paulo, Brasil
1411	H	MMRL801	Region: state of Sao Paulo, Brasil
1412	H	MMRL802	Region: state of Sao Paulo, Brasil
1413	H	MMRL803	Region: state of Sao Paulo, Brasil
1415	H	MMRL1079	alias# JN18; Region: Japan; Source: transbronchial lung biopsy
1416	H	MMRL1080	alias# JN19; Region: Japan; Source: blood
1417	H	MMRL1081	alias# JN20; Region: Japan; Source: CSF
1418	H	MMRL1083	alias# JN22; Region: Japan; Source: transbronchial lung biopsy from Japanese patient; Isolated: 8/15/1989; HIV-
1419	H	MMRL1084	alias# JN23; Region: Japan; Source: sputum from Japanese patient; Isolated: 9/20/1989; HIV-
1420	H	MMRL1085	alias# JN24; Region: Japan; Source: sputum from Japanese patient; Isolated: 12/8/1989; HIV-
1421	H	MMRL1086	alias# JN25; Region: Japan; Source: transbronchial lung biopsy from Japanese patient; Isolated: 12/8/1989; HIV-
1422	H	MMRL1087	alias# JN26; Region: Japan; Source: transbronchial lung biopsy from Japanese patient; Isolated: 12/8/1989; HIV-
1423	D	MMRL1088	alias# JN27; Region: Japan; Source: CSF from Japanese patient; Isolated: 12/14/1989; HIV-
1424	H	MMRL1089	alias# JN35; Region: Japan; Source: bronchial lavage from Japanese patient; Isolated: 3/20/1990; HIV-
1425	H	MMRL1090	alias# JN43; Region: Japan; Source: CSF from Japanese patient; Isolated: 10/2/1991; HIV-
1426	H	MMRL1091	alias# JN49; Region: Japan; Source: sputum from Japanese patient; Isolated: 7/17/1991; HIV-
1427	H	MMRL1092	alias# JN50; Region: Japan; Source: percutaneous lung aspirate from Japanese patient; Isolated: 7/2/1992; HIV-
1428	H	MMRL1093	alias# JN51; Region: Japan; Source: bronchoalveolar lavage fluid from Japanese patient; Isolated: 12/2/1994; HIV-
1429	H	MMRL1094	alias# JN52; Region: Japan; Source: sputum from Japanese patient; Isolated: 12/2/1994; HIV-
1430	H	MMRL1095	alias# JN54; Region: Japan; Source: sputum from Japanese patient; Isolated: 2/23/1995; HIV-
1431	H	MMRL1096	alias# JN55; Region: Japan; Source: bronchoalveolar lavage fluid from Japanese patient; Isolated: 12/02/1994; HIV-
1432	H	MMRL1097	alias# JN56; Region: Japan; Source: bronchoalveolar lavage fluid from Japanese patient; Isolated: 12/07/1995; HIV-
1433	H	MMRL1098	alias# JN57; Region: Japan; Source: bronchoalveolar lavage fluid from Japanese patient; Isolated: 12/01/1995; HIV-
1434	H	MMRL1099	alias# JN58; Region: Japan; Source: bronchoalveolar lavage fluid from Japanese patient; Isolated: 5/17/1996; HIV-
1435	H	MMRL1100	alias# JN59; Region: Japan; Source: bronchial lavage from Japanese patient; Isolated: 11/01/1996; HIV-
1436	H	MMRL1101	alias# JN60; Region: Japan; Source: bronchoalveolar lavage fluid from Japanese patient; Isolated: 9/27/1996; HIV-
1437	H	MMRL1102	alias# JN62; Region: Japan; Source: bronchoalveolar lavage fluid from Japanese patient; Isolated: 7/04/1996; HIV-
1438	H	MMRL1103	alias# JN63; Region: Japan; Source: sputum from Japanese patient; Isolated: 5/16/1996; HIV-
1439	X	MMRL1104	alias# JN64; Region: Japan; Source: transbronchial lung biopsy from Japanese patient; Isolated: 8/22/1996; HIV-
1440	H	MMRL1105	alias# JN66; Region: Japan; Source: bronchoalveolar lavage fluid from Japanese patient; Isolated: 10/17/1996; HIV-
1441	H	MMRL1106	alias# JN67; Region: Japan; Source: bronchial lavage from Japanese patient; Isolated: 2/21/1997; HIV-
1442	X	MMRL1107	alias# JN68; Region: Japan; Source: bronchoalveolar lavage fluid from Japanese patient; Isolated: 3/17/1997; HIV-
1443	H	MMRL1108	alias# JN69; Region: Japan; Source: CSF from Japanese patient; Isolated: 5/08/1997; HIV-
1444	H	MMRL1109	alias# JN70; Region: Japan; Source: CSF from Japanese patient; Isolated: 6/11/1997; HIV-
1445	H	MMRL1110	alias# JN72; Region: Japan; Source: sputum
1446	H	MMRL1111	alias# JN74; Region: Japan; Source: bronchoalveolar lavage fluid
1447	H	MMRL1112	alias# JN75; Region: Japan; Source: percutaneous lung aspirate
1448	H	MMRL1113	alias# JN77; Region: Japan; Source: CSF
1449	H	MMRL1114	alias# JN78; Region: Japan; Source: CSF
1450	H	MMRL1115	alias# JN79; Region: Japan; Source: CSF
1451	H	MMRL1116	alias# JN80; Region: Japan; Source: CSF from HIV+ patient
1452	H	MMRL1117	alias# JN81; Region: Japan; Source: CSF from HIV+ patient
1453	H	MMRL1118	alias# JN82; Region: Japan; Source: CSF from HIV+ patient
1454	H	MMRL1119	alias# JN83; Region: Japan; Source: CSF from HIV+ Japanese patient; Isolated: 12/07/93
1455	H	MMRL1120	alias# JN84; Region: Japan; Source: CSF from HIV+ Japanese patient; Isolated: 4/25/1987
1456	H	MMRL1121	alias# JN85; Region: Japan; Source: CSF from HIV+ Japanese patient; Isolated: 8/19/1992
1457	H	MMRL1122	alias# JN86; Region: Japan; Source: CSF from HIV+ Japanese patient; Isolated: 4/28/1992
1458	H	MMRL1123	alias# JN87; Region: Japan; Source: CSF from HIV+ Japanese patient; Isolated: 7/27/92
1459	H	MMRL1124	alias# JNE1; Region: Japan; Source: environment
1460	H	MMRL1125	alias# JNE2; Region: Japan; Source: environment
1461	H	MMRL1126	alias# JNE3; Region: Japan; Source: environment
1462	H	MMRL1127	alias# JNE4; Region: Japan; Source: environment
1463	H	MMRL1128	alias# JNE5; Region: Japan; Source: environment
1464	H	MMRL1129	alias# JNE6; Region: Japan; Source: environment
1465	H	MMRL1130	alias# JNE7; Region: Japan; Source: environment
1466	H	MMRL1131	alias# JNE8; Region: Japan; Source: environment
1467	H	MMRL1132	alias# JN48; Region: Japan
1468	H	MMRL1335	alias# B4189; Region: Mexico
1474	H	MMRL1344	alias#B4962; Region: Zaire
1475	H	MMRL1345	alias# B4963; Region: Zaire; Source: CSF of AIDS patient from Burundi
1476	H	MMRL1346	alias# B4964; Region: Zaire
1477	H	MMRL1347	alias# B4968; Region: Zaire
1355	likely Aneuploid	MMRL1366	alias# CN2994; Region: Argentina
1356	H	MMRL1367	alias# CN1816; Region: Argentina
1357	D	MMRL1368	alias# CN14; Region: Argentina
1358	likely Aneuploid	MMRL1369	alias# CN2568; Region: Argentina
1359	D	MMRL1370	alias# CN1057; Region: Argentina
1360	H	MMRL1373	alias# CN2496; Region: Argentina
1361	likely Aneuploid	MMRL1374	alias# CN2668; Region: Argentina
1362	H	MMRL2427	alias# Brasil 15H; Region: Espirito Santo, Brasil; Source: HIV+ patient's CSF
1363	H	MMRL2428	alias# Brasil 43H; Region: Espirito Santo, Brasil; Source: HIV+ patient's CSF
1364	H		alias# Brasil 44H; Region: Espirito Santo, Brasil; Source: HIV+ patient's CSF and blood
1365	H	MMRL2430	alias# Brasil 47H; Region: Espirito Santo, Brasil; Source: HIV+ patient's CSF
1366	H	MMRL2431	alias# Brasil 12; Region: Sao Paulo (state of), Brasil; Source: HIV+ patient's CSF
1367	H	MMRL2432	alias# Brasil 19; Region: Sao Paulo (state of), Brasil; Source: blood from kidney transplant patient
1368	H	MMRL2433	alias# Brasil 45; Region: Sao Paulo (state of), Brasil; Source: CSF and blood from kidney transplant patient
1369	H	MMRL2434	alias# Brasil 18; Region: Sao Paulo (state of), Brasil; Source: CSF from HIV+ patient
1370	H	MMRL2435	alias# Brasil 20; Region: Sao Paulo (state of), Brasil; Source: CSF from HIV+ patient
1371	H	MMRL2436	alias# Brasil 43; Region: Sao Paulo (state of), Brasil; Source: CSF from HIV+ patient
1372	H	MMRL2437	alias# Brasil 49; Region: Sao Paulo (state of), Brasil; Source: CSF from HIV+ patient
1373	X	MMRL2438	alias# Brasil 22; Region: Minas Gerais, Brasil; Source: CSF
1374	H	MMRL2439	alias# Brasil 15; Region: Minas Gerais, Brasil; Source: CSF
1375	H	MMRL2440	alias# Brasil 11; Region: Parana, Brasil; Source: BAL
1376	H	MMRL2441	alias# Brasil 41; Region: Rio de Janiero (state of), Brasil; Source: blood from HIV+ patient
1377	H	MMRL2442	alias# Brasil 23; Region: Piaui, Brasil; Source: CSF from HIV+ patient
1378	X	MMRL2443	alias# Brasil 28; Piaui, Brasil; Source: CSF from HIV+ patient
1379	H	MMRL2444	alias# Brasil 30; Region: Piaui, Brasil; Source: CSF from HIV+ patient
1380	D	MMRL2445	alias# Brasil 50; Region: Rio Grande do Norte, Brasil; Source: CSF from HIV+ patient
1381	D	MMRL1351	alias# Y109-90, Region: France
1382	H	MMRL1352	alias# Y195-90, Region: Brasil
1383	H	MMRL1353	alias# Y202-90; Region: Brasil; Source: HIV+ patient
1384	H	DUMC109.99	Region: Brasil; Source: clinical isolate from blood of HIV+ patient
1385	H	DUMC110.99	Region: Brasil; Source: clinical isolate from blood of HIV+ patient
1386	H	DUMC130.00	Region: Brasil; Source: from a primary cutaneous lesion (ulcerative form) in a patient HIV+
1387	H	MMRL2446	alias# Brasil 71; Region: Venezuela; Source: CSF from HIV+ patient
1388	H	MMRL2447	alias# Brasil 72; Region: Venezuela; Source: CSF from HIV+ patient
1389	H	MMRL2448	alias# Brasil 95; Region: Chile; Source: CSF from HIV+ patient
1832	H	VPCI 38	Osteomyelitis in HIV negative case
1833	H	VPCI 53	CSF of AIDS patient with meningitis (disseminated)
1834	H	VPCI 55	CSF of AIDS patient with meningitis (disseminated)
1835	H	VPCI 57	CSF of AIDS patient with meningitis
1836	H	VPCI 72	CSF of AIDS patient with meningitis (disseminated)
1837	D	VPCI 73	CSF of AIDS patient with meningitis
1838	H	VPCI 87	flowers of Eucalyptus tree (collected from ground)
1839	H	VPCI 91	CSF of AIDS patient with meningitis
1840	H	VPCI 93	CSF of AIDS patient with meningitis
1841	H	VPCI 97	CSF of AIDS patient with meningitis
1842	H	VPCI 98	from tree hole debris of an Eucalyptus tree
1843	H	VPCI 107	from blood of patient with AIDS
1844	H	VPCI 108	woody debris of same tree from which strain VPCI 98 was isolated.
1845	H	VPCI 109	CSF of AIDS patient with meningitis
2783	H	78.7.98	Tanzanian clinical isolate
2784	H	46F.5.02	Tanzanian clinical isolate
2785	H	1F.11.97	Tanzanian clinical isolate
2786	H	35F.9.98	Tanzanian clinical isolate
2787	H	60F.6.98	Tanzanian clinical isolate
2788	H	35F.9.3.98	Tanzanian clinical isolate
2789	H	0.00.000	Tanzanian clinical isolate
2790	H	26F.11.97	Tanzanian clinical isolate
2791	H	73F.4.02	Tanzanian clinical isolate
2792	H	78F.5.98	Tanzanian clinical isolate
2793	H	20F.6.02	Tanzanian clinical isolate
2794	H	53.5.98	Tanzanian clinical isolate
2795	H	1F.7.02	Tanzanian clinical isolate
2796	H	58F.10.97	Tanzanian clinical isolate
2797	H	119.10.97	Tanzanian clinical isolate
2798	H	3F.6.02	Tanzanian clinical isolate
2799	H	78.5.98	Tanzanian clinical isolate
2800	X	27F.4.02	Tanzanian clinical isolate
2801	X	61F.0.000	Tanzanian clinical isolate.
2802	H	6.11.97	Tanzanian clinical isolate
2803	H	26F.11.97	Tanzanian clinical isolate
2804	H	38.7.98	Tanzanian clinical isolate
2805	H	43.5.98	Tanzanian clinical isolate
2806	H	10F.9.98	Tanzanian clinical isolate
2807	H	105.10.97	Tanzanian clinical isolate
2808	H	41F.9.000	Tanzanian clinical isolate
2809	H	192.5.98	Tanzanian clinical isolate
3024	D	8F.12.8.02	Tanzanian clinical isolate
3025	H	BF.12.8.02	Tanzanian clinical isolate
3026	X	22F.10.97	Tanzanian clinical isolate
3027	D	49F.11.97	Tanzanian clinical isolate
3030	H	VANC.R265	Health Reg. Duncan, Vancouver Island
3031	H	VANC.R266	Health Reg. Victoria, Vancouver Island
3032	X	VANC.R267	Health Reg. Lantzville, Vancouver Island; R267 and R268 same patient.
4873	H	MAS 92-0006	Strains from JP Xu
4874	H	MAS 92-0331	Strains from JP Xu
4875	D	MAS 92-0333	Strains from JP Xu
4876	H	MAS 92-0339	Strains from JP Xu
4877	H	MAS 92-0409	Strains from JP Xu
4878	H	MAS 92-0453	Strains from JP Xu
4879	H	MAS 92-0486	Strains from JP Xu
4880	H	MAS 92-0606	Strains from JP Xu
4881	H	MAS 92-0690	Strains from JP Xu
4882	H	MAS 92-0724	Strains from JP Xu
4883	H	MAS 92-0753	Strains from JP Xu
4884	H	MAS 92-0825	Strains from JP Xu
4885	H	MAS 93-0072	Strains from JP Xu
4886	D	MAS 93-0102	Strains from JP Xu
4887	H	MAS 93-0118	Strains from JP Xu
4888	H	MAS 93-0326	Strains from JP Xu
4889	H	MAS 93-0341	Strains from JP Xu
4890	H	MAS 93-0452	Strains from JP Xu
N/A	H	A3-1-1	Environmental Isolates from Ana Litvintseva
N/A	H	1-13	Environmental Isolates from Ana Litvintseva
N/A	H	1-25-1	Environmental Isolates from Ana Litvintseva
N/A	H	5-7	Environmental Isolates from Ana Litvintseva
N/A	H	8-13	Environmental Isolates from Ana Litvintseva
N/A	H	8-17	Environmental Isolates from Ana Litvintseva
N/A	H	10-13	Environmental Isolates from Ana Litvintseva
N/A	H	A2-19-11	Environmental Isolates from Ana Litvintseva
N/A	H	32-2	Environmental Isolates from Ana Litvintseva
N/A	H	32-4	Environmental Isolates from Ana Litvintseva
N/A	D	32-14 or NC32-14	Environmental Isolates from Ana Litvintseva
N/A	D	32-15 or NC32-15	Environmental Isolates from Ana Litvintseva
N/A	H	32-20	Environmental Isolates from Ana Litvintseva
N/A	H	33-1	Environmental Isolates from Ana Litvintseva
N/A	H	34-12	Environmental Isolates from Ana Litvintseva
N/A	H	34-13	Environmental Isolates from Ana Litvintseva
N/A	H	34-29	Environmental Isolates from Ana Litvintseva
N/A	H	35-12	Environmental Isolates from Ana Litvintseva
N/A	H	37-1	Environmental Isolates from Ana Litvintseva
N/A	H	37-2	Environmental Isolates from Ana Litvintseva
N/A	H	38-4	Environmental Isolates from Ana Litvintseva
N/A	H	38-11	Environmental Isolates from Ana Litvintseva
N/A	H	38-24	Environmental Isolates from Ana Litvintseva
N/A	H	46-4	Environmental Isolates from Ana Litvintseva
N/A	H	46-12	Environmental Isolates from Ana Litvintseva
N/A	H	46-13	Environmental Isolates from Ana Litvintseva
N/A	H	55-4	Environmental Isolates from Ana Litvintseva
N/A	H	55-5	Environmental Isolates from Ana Litvintseva
N/A	H	55-15	Environmental Isolates from Ana Litvintseva
N/A	H	55-19	Environmental Isolates from Ana Litvintseva
N/A	H	84-11	Environmental Isolates from Ana Litvintseva
N/A	H	84-17	Environmental Isolates from Ana Litvintseva
N/A	H	84-18	Environmental Isolates from Ana Litvintseva
N/A	H	95-10	Environmental Isolates from Ana Litvintseva
N/A	H	95-11	Environmental Isolates from Ana Litvintseva
N/A	D	102-14 or TX102-14	Environmental Isolates from Ana Litvintseva
N/A	H	102-15	Environmental Isolates from Ana Litvintseva
N/A	H	102-16	Environmental Isolates from Ana Litvintseva
5002	H	Bt1	MMRL2860	Botswana Strains from Duke South
5003	D	Bt2	MMRL2861	Botswana Strains from Duke South
5004	H	Bt3	MMRL2862	Botswana Strains from Duke South
5005	H	Bt4	MMRL2863	Botswana Strains from Duke South
5006	H	Bt5	MMRL2864	Botswana Strains from Duke South
5007	H	Bt6	MMRL2865	Botswana Strains from Duke South
5008	H	Bt7	MMRL2866	Botswana Strains from Duke South
5009	H	Bt8	MMRL2867	Botswana Strains from Duke South
5010	D	Bt9	MMRL2868	Botswana Strains from Duke South
5011	H	Bt10	MMRL2869	Botswana Strains from Duke South
5012	H	Bt11	MMRL2870	Botswana Strains from Duke South
5013	H	Bt12	MMRL2871	Botswana Strains from Duke South
5014	H	Bt13	MMRL2872	Botswana Strains from Duke South
5015	H	Bt15	MMRL2873	Botswana Strains from Duke South
5016	H	Bt16	MMRL2874	Botswana Strains from Duke South
5017	H	Bt17	MMRL2875	Botswana Strains from Duke South
5018	H	Bt18	MMRL2876	Botswana Strains from Duke South
5019	H	Bt19	MMRL2877	Botswana Strains from Duke South
5020	H	Bt20	MMRL2878	Botswana Strains from Duke South
5021	H	Bt21	MMRL2879	Botswana Strains from Duke South
5022	H	Bt22	MMRL2880	Botswana Strains from Duke South
5023	H	Bt23	MMRL2881	Botswana Strains from Duke South
5024	H	Bt24	MMRL2882	Botswana Strains from Duke South
5025	H	Bt25	MMRL2883	Botswana Strains from Duke South
5026	H	Bt26	MMRL2884	Botswana Strains from Duke South
5027	H	Bt27	MMRL2885	Botswana Strains from Duke South
5028	H	Bt28	MMRL2886	Botswana Strains from Duke South
5029	D	Bt29	MMRL2887	Botswana Strains from Duke South
5030	D	Bt30	MMRL2888	Botswana Strains from Duke South
5031	H	Bt31	MMRL2889	Botswana Strains from Duke South
5032	H	Bt32	MMRL2890	Botswana Strains from Duke South
5033	H	Bt33	MMRL2891	Botswana Strains from Duke South
5034	H	Bt34	MMRL2892	Botswana Strains from Duke South
5035	H	Bt35	MMRL2893	Botswana Strains from Duke South
5036	H	Bt36	MMRL2894	Botswana Strains from Duke South
5037	H	Bt37	MMRL2895	Botswana Strains from Duke South
5038	H	Bt38	MMRL2896	Botswana Strains from Duke South
5039	H	Bt39	MMRL2897	Botswana Strains from Duke South
5040	H	Bt40	MMRL2898	Botswana Strains from Duke South
5041	H	Bt41	MMRL2899	Botswana Strains from Duke South
5042	H	Bt42	MMRL2900	Botswana Strains from Duke South
5043	H	Bt43	MMRL2901	Botswana Strains from Duke South
5044	H	Bt43a	MMRL2902	Botswana Strains from Duke South
5045	H	Bt44	MMRL2903	Botswana Strains from Duke South
5046	H	Bt44a	MMRL2904	Botswana Strains from Duke South
5047	H	Bt45	MMRL2905	Botswana Strains from Duke South
5048	H	Bt46	MMRL2906	Botswana Strains from Duke South
5049	H	Bt47	MMRL2907	Botswana Strains from Duke South
5050	H	Bt48	MMRL2908	Botswana Strains from Duke South
5051	H	Bt49	MMRL2909	Botswana Strains from Duke South
5052	D	Bt50	MMRL2910	Botswana Strains from Duke South
5053	likely Aneuploid	Bt51	MMRL2911	Botswana Strains from Duke South
5054	H	Bt52	MMRL2912	Botswana Strains from Duke South
5055	H	Bt53	MMRL2913	Botswana Strains from Duke South
5056	likely Aneuploid	Bt54	MMRL2914	Botswana Strains from Duke South
5057	H	Bt55	MMRL2915	Botswana Strains from Duke South
5058	H	Bt56	MMRL2916	Botswana Strains from Duke South
5059	H	Bt57	MMRL2917	Botswana Strains from Duke South
5060	H	Bt58	MMRL2918	Botswana Strains from Duke South
5061	H	Bt59	MMRL2919	Botswana Strains from Duke South
5062	H	Bt60	MMRL2920	Botswana Strains from Duke South
5063	H	Bt61	MMRL2921	Botswana Strains from Duke South
5064	H	Bt62	MMRL2922	Botswana Strains from Duke South
5065	H	Bt63	MMRL2923	Botswana Strains from Duke South
5066	H	Bt64	MMRL2924	Botswana Strains from Duke South
5067	H	Bt65	MMRL2925	Botswana Strains from Duke South
5068	H	Bt66	MMRL2926	Botswana Strains from Duke South
5069	H	Bt67	MMRL2927	Botswana Strains from Duke South
5070	H	Bt68	MMRL2928	Botswana Strains from Duke South
5071	H	Bt69	MMRL2929	Botswana Strains from Duke South
5072	H	Bt70	MMRL2930	Botswana Strains from Duke South
5073	H	Bt72	MMRL2931	Botswana Strains from Duke South
5074	H	Bt73	MMRL2932	Botswana Strains from Duke South
5075	H	Bt74	MMRL2933	Botswana Strains from Duke South
5076	H	Bt75	MMRL2934	Botswana Strains from Duke South
5077	H	Bt76	MMRL2935	Botswana Strains from Duke South
5078	H	Bt77	MMRL2936	Botswana Strains from Duke South
5079	H	Bt78	MMRL2937	Botswana Strains from Duke South
5080	H	Bt79	MMRL2938	Botswana Strains from Duke South
5081	H	Bt80	MMRL2939	Botswana Strains from Duke South
5082	H	Bt81	MMRL2940	Botswana Strains from Duke South
5083	H	Bt82	MMRL2941	Botswana Strains from Duke South
5084	H	Bt83	MMRL2942	Botswana Strains from Duke South
5085	H	Bt84	MMRL2943	Botswana Strains from Duke South
5086	H	Bt85	MMRL2944	Botswana Strains from Duke South
5087	H	Bt86	MMRL2945	Botswana Strains from Duke South
5088	H	Bt87	MMRL2946	Botswana Strains from Duke South
5089	H	Bt88	MMRL2947	Botswana Strains from Duke South
5090	H	Bt89	MMRL2948	Botswana Strains from Duke South
5091	H	Bt90	MMRL2949	Botswana Strains from Duke South
5092	H	Bt91	MMRL2950	Botswana Strains from Duke South
5093	H	Bt92	MMRL2951	Botswana Strains from Duke South
5094	H	Bt93	MMRL2952	Botswana Strains from Duke South
5095	H	Bt95	MMRL2953	Botswana Strains from Duke South
5096	H	Bt96	MMRL2954	Botswana Strains from Duke South
5097	H	Bt97	MMRL2955	Botswana Strains from Duke South
5098	H	Bt98	MMRL2956	Botswana Strains from Duke South
5099	D	Bt100	MMRL2957	Botswana Strains from Duke South
5100	H	Bt101	MMRL2958	Botswana Strains from Duke South
5101	H	Bt102	MMRL2959	Botswana Strains from Duke South
5102	H	Bt103	MMRL2960	Botswana Strains from Duke South
5103	H	Bt104	MMRL2961	Botswana Strains from Duke South
5104	H	Bt105	MMRL2962	Botswana Strains from Duke South
5105	H	Bt106	MMRL2963	Botswana Strains from Duke South
5106	D	Bt107	MMRL2964	Botswana Strains from Duke South
5107	X	Bt108	MMRL2965	Botswana Strains from Duke South
5108	H	Bt109	MMRL2966	Botswana Strains from Duke South
5109	H	Bt110	MMRL2967	Botswana Strains from Duke South
5110	H	Bt111	MMRL2968	Botswana Strains from Duke South
5111	H	Bt112	MMRL2969	Botswana Strains from Duke South
5112	H	Bt113	MMRL2970	Botswana Strains from Duke South
5113	D	Bt114	MMRL2971	Botswana Strains from Duke South
5114	H	Bt115	MMRL2972	Botswana Strains from Duke South
5115	H	Bt116	MMRL2973	Botswana Strains from Duke South
5116	H	Bt117	MMRL2974	Botswana Strains from Duke South
5117	H	Bt118	MMRL2975	Botswana Strains from Duke South
5118	H	Bt119	MMRL2976	Botswana Strains from Duke South
5119	H	Bt120	MMRL2977	Botswana Strains from Duke South
5120	H	Bt121	MMRL2978	Botswana Strains from Duke South
5121	H	Bt123	MMRL2979	Botswana Strains from Duke South
5122	H	Bt124	MMRL2980	Botswana Strains from Duke South
5123	H	Bt125	MMRL2981	Botswana Strains from Duke South
5124	H	Bt126	MMRL2982	Botswana Strains from Duke South
5125	H	Bt127	MMRL2983	Botswana Strains from Duke South
5126	H	Bt128	MMRL2984	Botswana Strains from Duke South
5127	H	Bt129	MMRL2985	Botswana Strains from Duke South
5128	H	Bt130	MMRL2986	Botswana Strains from Duke South
5129	H	Bt131	MMRL2987	Botswana Strains from Duke South
5130	H	Bt132	MMRL2988	Botswana Strains from Duke South
5131	H	Bt133	MMRL2989	Botswana Strains from Duke South
5132	H	Bt134	MMRL2990	Botswana Strains from Duke South
5133	H	Bt135	MMRL2991	Botswana Strains from Duke South
5134	H	Bt136	MMRL2992	Botswana Strains from Duke South
5135	H	Bt137	MMRL2993	Botswana Strains from Duke South
5136	H	Bt138	MMRL2994	Botswana Strains from Duke South
5137	H	Bt139	MMRL2995	Botswana Strains from Duke South
5138	H	Bt141	MMRL2996	Botswana Strains from Duke South
5139	H	Bt142	MMRL2997	Botswana Strains from Duke South
5140	H	Bt143	MMRL2998	Botswana Strains from Duke South
5141	H	Bt145	MMRL2999	Botswana Strains from Duke South
5142	H	Bt146	MMRL3000	Botswana Strains from Duke South
5143	H	Bt147	MMRL3001	Botswana Strains from Duke South
5144	H	Bt148	MMRL3002	Botswana Strains from Duke South
5145	H	Bt149	MMRL3003	Botswana Strains from Duke South
5146	H	Bt150	MMRL3004	Botswana Strains from Duke South
5147	H	Bt151	MMRL3005	Botswana Strains from Duke South
5148	H	Bt152	MMRL3006	Botswana Strains from Duke South
5149	D	Bt153	MMRL3007	Botswana Strains from Duke South
5150	H	Bt154	MMRL3008	Botswana Strains from Duke South
5151	H	Bt155	MMRL3009	Botswana Strains from Duke South
5152	H	Bt156	MMRL3010	Botswana Strains from Duke South
5153	H	Bt157	MMRL3011	Botswana Strains from Duke South
5154	D	Bt158	MMRL3012	Botswana Strains from Duke South
5155	H	Bt159	MMRL3013	Botswana Strains from Duke South
5156	X	Bt160	MMRL3014	Botswana Strains from Duke South
5157	X	Bt161	MMRL3015	Botswana Strains from Duke South
5158	H	Bt162	MMRL3016	Botswana Strains from Duke South
5159	D	Bt163	MMRL3017	Botswana Strains from Duke South
5160	H	Bt164	MMRL3018	Botswana Strains from Duke South
5161	H	Bt201	MMRL3019	Botswana Strains from Duke South
5162	H	Bt202	MMRL3020	Botswana Strains from Duke South
5163	H	Bt203	MMRL3021	Botswana Strains from Duke South
5164	H	Bt204	MMRL3022	Botswana Strains from Duke South
5165	H	Bt205	MMRL3023	Botswana Strains from Duke South
5166	H	Bt206	MMRL3024	Botswana Strains from Duke South
5167	H	Bt207	MMRL3025	Botswana Strains from Duke South
5168	H	Bt208	MMRL3026	Botswana Strains from Duke South
5169	H	Bt209	MMRL3027	Botswana Strains from Duke South
5170	H	Bt210	MMRL3028	Botswana Strains from Duke South
5171	H	Bt211	MMRL3029	Botswana Strains from Duke South
5172	H	Bt212	MMRL3030	Botswana Strains from Duke South
5173	H	Bt213	MMRL3031	Botswana Strains from Duke South
5174	H	Bt214	MMRL3032	Botswana Strains from Duke South
5921	H	1031	Cat in Sydney	Australia Strains From Dee Carter
5922	H	1032	Cat in Sydney	Australia Strains From Dee Carter
5923	D	1033	Cat in Sydney	Australia Strains From Dee Carter
5924	H	1034	Dog in Sydney	Australia Strains From Dee Carter
5925	D	1035	Cat in Sydney	Australia Strains From Dee Carter
5926	H	1036	Dog in Sydney	Australia Strains From Dee Carter
5927	H	1037	Dog in Sydney	Australia Strains From Dee Carter
5928	H	1038	Dog in Sydney	Australia Strains From Dee Carter
5929	H	1039	Dog in Sydney	Australia Strains From Dee Carter
5930	H	1040	Cat in Sydney	Australia Strains From Dee Carter
5931	H	1041	Dog in Sydney	Australia Strains From Dee Carter
5932	H	1042	Dog in Sydney	Australia Strains From Dee Carter
5933	H	1043	Cat in Sydney	Australia Strains From Dee Carter
5934	H	1044	Dog in Sydney	Australia Strains From Dee Carter
5935	H	1045	Cat in Sydney	Australia Strains From Dee Carter
5936	H	1046	Cat in Sydney	Australia Strains From Dee Carter
5937	H	1047	Cat in Sydney	Australia Strains From Dee Carter
5938	H	1048	Cat in Sydney	Australia Strains From Dee Carter
5939	H	1050	Cat in Sydney	Australia Strains From Dee Carter
5940	H	1051	Cat in Sydney	Australia Strains From Dee Carter
5941	D	1052	Cat in Sydney	Australia Strains From Dee Carter
5942	H	1053	Cat in Sydney	Australia Strains From Dee Carter
5943	D	1054	Cat in Sydney	Australia Strains From Dee Carter
5944	H	1055	Cat in Sydney	Australia Strains From Dee Carter
5945	H	1056	Dog in Sydney	Australia Strains From Dee Carter
5946	H	1057	Cat in Sydney	Australia Strains From Dee Carter
5947	H	1058	Cat in Sydney	Australia Strains From Dee Carter
5948	H	1059	Cat in Sydney	Australia Strains From Dee Carter
5949	H	1060	Cat in Sydney	Australia Strains From Dee Carter
5950	H	1061	Cat in Sydney	Australia Strains From Dee Carter
5951	H	1062	Cat in Sydney	Australia Strains From Dee Carter
2810	D	KN#1	Progeny of KN433a X KN433α
2811	H	KN#2	Progeny of KN433a X KN433α
2812	H	KN#3	Progeny of KN433a X KN433α
2813	H	KN#4	Progeny of KN433a X KN433α
2814	H	KN#5	Progeny of KN433a X KN433α
2815	H	KN#6	Progeny of KN433a X KN433α
2816	H	KN#7	Progeny of KN433a X KN433α
2817	H	KN#8	Progeny of KN433a X KN433α
2818	H	KN#9	Progeny of KN433a X KN433α
2819	H	KN#10	Progeny of KN433a X KN433α
2820	H	KN#11	Progeny of KN433a X KN433α
2821	H	KN#12	Progeny of KN433a X KN433α
2822	H	KN#13	Progeny of KN433a X KN433α
2823	H	KN#14	Progeny of KN433a X KN433α
2824	H	KN#15	Progeny of KN433a X KN433α
2825	H	KN#16	Progeny of KN433a X KN433α
2826	H	KN#17	Progeny of KN433a X KN433α
2827	H	KN#18	Progeny of KN433a X KN433α
2828	H	KN#19	Progeny of KN433a X KN433α
2829	H	KN#20	Progeny of KN433a X KN433α
2830	H	KN#21	Progeny of KN433a X KN433α
2831	H	KN#22	Progeny of KN433a X KN433α
2832	H	KN#23	Progeny of KN433a X KN433α
2833	D	KN#24	Progeny of KN433a X KN433α
2834	H	KN#25	Progeny of KN433a X KN433α
2835	H	KN#26	Progeny of KN433a X KN433α
2836	H	KN#27	Progeny of KN433a X KN433α
2837	H	KN#28	Progeny of KN433a X KN433α
2838	H	KN4B4#1	4th backcross to H99. Initial matings as follows: 125.91 X 8-1 --> A14 X H99 crg1d (1086) --> B1 X H99, etc.
2839	H	KN4B4#2	4th backcross to H99. Initial matings as follows: 125.91 X 8-1 --> A14 X H99 crg1d (1086) --> B1 X H99, etc.
2840	H	KN4B4#3	4th backcross to H99. Initial matings as follows: 125.91 X 8-1 --> A14 X H99 crg1d (1086) --> B1 X H99, etc.
2841	H	KN4B4#4	4th backcross to H99. Initial matings as follows: 125.91 X 8-1 --> A14 X H99 crg1d (1086) --> B1 X H99, etc.
2842	H	KN4B4#5	4th backcross to H99. Initial matings as follows: 125.91 X 8-1 --> A14 X H99 crg1d (1086) --> B1 X H99, etc.
2843	H	KN4B4#6	4th backcross to H99. Initial matings as follows: 125.91 X 8-1 --> A14 X H99 crg1d (1086) --> B1 X H99, etc.
2844	H	KN4B4#7	4th backcross to H99. Initial matings as follows: 125.91 X 8-1 --> A14 X H99 crg1d (1086) --> B1 X H99, etc.
2845	H	KN4B4#8	4th backcross to H99. Initial matings as follows: 125.91 X 8-1 --> A14 X H99 crg1d (1086) --> B1 X H99, etc.
2846	H	KN4B4#9	4th backcross to H99. Initial matings as follows: 125.91 X 8-1 --> A14 X H99 crg1d (1086) --> B1 X H99, etc.
2847	D	KN4B4#10	4th backcross to H99. Initial matings as follows: 125.91 X 8-1 --> A14 X H99 crg1d (1086) --> B1 X H99, etc.
2848	H	KN4B4#11	4th backcross to H99. Initial matings as follows: 125.91 X 8-1 --> A14 X H99 crg1d (1086) --> B1 X H99, etc.
2849	H	KN4B4#12	4th backcross to H99. Initial matings as follows: 125.91 X 8-1 --> A14 X H99 crg1d (1086) --> B1 X H99, etc.
2850	H	KN4B4#13	4th backcross to H99. Initial matings as follows: 125.91 X 8-1 --> A14 X H99 crg1d (1086) --> B1 X H99, etc.
2851	H	KN4B4#14	4th backcross to H99. Initial matings as follows: 125.91 X 8-1 --> A14 X H99 crg1d (1086) --> B1 X H99, etc.
2852	D	KN5B4#1	4th backcross to H99. Initial matings as follows: 125.91 X 8-1 --> A14 X H99 crg1D(1086) --> B1 X H99 --> B2, etc...
2853	H	KN5B4#2	4th backcross to H99. Initial matings as follows: 125.91 X 8-1 --> A14 X H99 crg1D(1086) --> B1 X H99 --> B2, etc...
2854	H	KN5B4#3	4th backcross to H99. Initial matings as follows: 125.91 X 8-1 --> A14 X H99 crg1D(1086) --> B1 X H99 --> B2, etc...
2855	H	KN5B4#4	4th backcross to H99. Initial matings as follows: 125.91 X 8-1 --> A14 X H99 crg1D(1086) --> B1 X H99 --> B2, etc...
2856	H	KN5B4#5	4th backcross to H99. Initial matings as follows: 125.91 X 8-1 --> A14 X H99 crg1D(1086) --> B1 X H99 --> B2, etc...
2857	H	KN5B4#6	4th backcross to H99. Initial matings as follows: 125.91 X 8-1 --> A14 X H99 crg1D(1086) --> B1 X H99 --> B2, etc...
2858	H	KN5B4#7	4th backcross to H99. Initial matings as follows: 125.91 X 8-1 --> A14 X H99 crg1D(1086) --> B1 X H99 --> B2, etc...
2859	H	KN5B4#8	4th backcross to H99. Initial matings as follows: 125.91 X 8-1 --> A14 X H99 crg1D(1086) --> B1 X H99 --> B2, etc...
2860	H	KN5B4#9	4th backcross to H99. Initial matings as follows: 125.91 X 8-1 --> A14 X H99 crg1D(1086) --> B1 X H99 --> B2, etc...
2861	H	KN5B4#10	4th backcross to H99. Initial matings as follows: 125.91 X 8-1 --> A14 X H99 crg1D(1086) --> B1 X H99 --> B2, etc...
2862	H	KN5B4#11	4th backcross to H99. Initial matings as follows: 125.91 X 8-1 --> A14 X H99 crg1D(1086) --> B1 X H99 --> B2, etc...
2863	H	KN5B4#12	4th backcross to H99. Initial matings as follows: 125.91 X 8-1 --> A14 X H99 crg1D(1086) --> B1 X H99 --> B2, etc...
2864	H	KN5B4#13	4th backcross to H99. Initial matings as follows: 125.91 X 8-1 --> A14 X H99 crg1D(1086) --> B1 X H99 --> B2, etc...
2865	H	KN5B4#14	4th backcross to H99. Initial matings as follows: 125.91 X 8-1 --> A14 X H99 crg1D(1086) --> B1 X H99 --> B2, etc...
2866	H	KN5B4#15	4th backcross to H99. Initial matings as follows: 125.91 X 8-1 --> A14 X H99 crg1D(1086) --> B1 X H99 --> B2, etc...
2867	H	KN5B4#16	4th backcross to H99. Initial matings as follows: 125.91 X 8-1 --> A14 X H99 crg1D(1086) --> B1 X H99 --> B2, etc...
2868	H	KN5B4#17	4th backcross to H99. Initial matings as follows: 125.91 X 8-1 --> A14 X H99 crg1D(1086) --> B1 X H99 --> B2, etc...
2869	H	KN5B4#18	4th backcross to H99. Initial matings as follows: 125.91 X 8-1 --> A14 X H99 crg1D(1086) --> B1 X H99 --> B2, etc...
2870	H	KN5B4#19	4th backcross to H99. Initial matings as follows: 125.91 X 8-1 --> A14 X H99 crg1D(1086) --> B1 X H99 --> B2, etc...
2871	H	KN5B4#20	4th backcross to H99. Initial matings as follows: 125.91 X 8-1 --> A14 X H99 crg1D(1086) --> B1 X H99 --> B2, etc...
2872	H	KN1B5#1	5th backcross to H99. Initial matings as follows: 125.91 X 8-1 --> A14 X H99 crg1D(1086) --> B1 X H99 --> B2, etc...
2873	H	KN1B5#2	5th backcross to H99. Initial matings as follows: 125.91 X 8-1 --> A14 X H99 crg1D(1086) --> B1 X H99 --> B2, etc...
2874	H	KN1B5#3	5th backcross to H99. Initial matings as follows: 125.91 X 8-1 --> A14 X H99 crg1D(1086) --> B1 X H99 --> B2, etc...
2875	H	KN1B5#4	5th backcross to H99. Initial matings as follows: 125.91 X 8-1 --> A14 X H99 crg1D(1086) --> B1 X H99 --> B2, etc...
2876	H	KN1B5#5	5th backcross to H99. Initial matings as follows: 125.91 X 8-1 --> A14 X H99 crg1D(1086) --> B1 X H99 --> B2, etc...
2877	H	KN1B5#6	5th backcross to H99. Initial matings as follows: 125.91 X 8-1 --> A14 X H99 crg1D(1086) --> B1 X H99 --> B2, etc...
2878	H	KN1B5#7	5th backcross to H99. Initial matings as follows: 125.91 X 8-1 --> A14 X H99 crg1D(1086) --> B1 X H99 --> B2, etc...
2879	H	KN1B5#8	5th backcross to H99. Initial matings as follows: 125.91 X 8-1 --> A14 X H99 crg1D(1086) --> B1 X H99 --> B2, etc...
2880	H	KN1B5#9	5th backcross to H99. Initial matings as follows: 125.91 X 8-1 --> A14 X H99 crg1D(1086) --> B1 X H99 --> B2, etc...
2881	H	KN1B5#10	5th backcross to H99. Initial matings as follows: 125.91 X 8-1 --> A14 X H99 crg1D(1086) --> B1 X H99 --> B2, etc...
2882	H	KN1B5#11	5th backcross to H99. Initial matings as follows: 125.91 X 8-1 --> A14 X H99 crg1D(1086) --> B1 X H99 --> B2, etc...
2883	H	KN1B5#12	5th backcross to H99. Initial matings as follows: 125.91 X 8-1 --> A14 X H99 crg1D(1086) --> B1 X H99 --> B2, etc...
2884	H	KN1B5#13	5th backcross to H99. Initial matings as follows: 125.91 X 8-1 --> A14 X H99 crg1D(1086) --> B1 X H99 --> B2, etc...
2885	H	KN1B5#14	5th backcross to H99. Initial matings as follows: 125.91 X 8-1 --> A14 X H99 crg1D(1086) --> B1 X H99 --> B2, etc...
2886	H	KN1B5#15	5th backcross to H99. Initial matings as follows: 125.91 X 8-1 --> A14 X H99 crg1D(1086) --> B1 X H99 --> B2, etc...
2887	H	KN1B5#16	5th backcross to H99. Initial matings as follows: 125.91 X 8-1 --> A14 X H99 crg1D(1086) --> B1 X H99 --> B2, etc...
2888	H	KN1B5#17	5th backcross to H99. Initial matings as follows: 125.91 X 8-1 --> A14 X H99 crg1D(1086) --> B1 X H99 --> B2, etc...
2889	H	KN2B5#1	5th backcross to H99. Matings as prevoiusly except B3 X H99 crg1d(1086) --> B4, etc...
2890	H	KN2B5#2	5th backcross to H99. Matings as prevoiusly except B3 X H99 crg1d(1086) --> B4, etc...
2891	H	KN2B5#3	5th backcross to H99. Matings as prevoiusly except B3 X H99 crg1d(1086) --> B4, etc...
2892	H	KN2B5#4	5th backcross to H99. Matings as prevoiusly except B3 X H99 crg1d(1086) --> B4, etc...
2893	H	KN2B5#5	5th backcross to H99. Matings as prevoiusly except B3 X H99 crg1d(1086) --> B4, etc...
2894	H	KN2B5#6	5th backcross to H99. Matings as prevoiusly except B3 X H99 crg1d(1086) --> B4, etc...
2895	H	KN2B5#7	5th backcross to H99. Matings as prevoiusly except B3 X H99 crg1d(1086) --> B4, etc...
2896	H	KN2B5#8	5th backcross to H99. Matings as prevoiusly except B3 X H99 crg1d(1086) --> B4, etc...
2897	X	KN2B5#9	5th backcross to H99. Matings as prevoiusly except B3 X H99 crg1d(1086) --> B4, etc...
2898	X	KN2B5#10	5th backcross to H99. Matings as prevoiusly except B3 X H99 crg1d(1086) --> B4, etc...
2899	H	KN2B5#11	5th backcross to H99. Matings as prevoiusly except B3 X H99 crg1d(1086) --> B4, etc...
2900	H	KN2B5#12	5th backcross to H99. Matings as prevoiusly except B3 X H99 crg1d(1086) --> B4, etc...
2901	H	KN2B5#13	5th backcross to H99. Matings as prevoiusly except B3 X H99 crg1d(1086) --> B4, etc...
2902	H	KN2B5#14	5th backcross to H99. Matings as prevoiusly except B3 X H99 crg1d(1086) --> B4, etc...
2903	H	KN2B5#15	5th backcross to H99. Matings as prevoiusly except B3 X H99 crg1d(1086) --> B4, etc...
2904	H	KN2B5#16	5th backcross to H99. Matings as prevoiusly except B3 X H99 crg1d(1086) --> B4, etc...
2905	D	KN2B5#17	5th backcross to H99. Matings as prevoiusly except B3 X H99 crg1d(1086) --> B4, etc...
2906	D	KN2B5#18	5th backcross to H99. Matings as prevoiusly except B3 X H99 crg1d(1086) --> B4, etc...
2907	D	KN2B5#19	5th backcross to H99. Matings as prevoiusly except B3 X H99 crg1d(1086) --> B4, etc...
2908	H	KN2B5#20	5th backcross to H99. Matings as prevoiusly except B3 X H99 crg1d(1086) --> B4, etc...
2909	H	KN2B5#21	5th backcross to H99. Matings as prevoiusly except B3 X H99 crg1d(1086) --> B4, etc...
2910	H	KN2B5#22	5th backcross to H99. Matings as prevoiusly except B3 X H99 crg1d(1086) --> B4, etc...
2911	H	KN2B5#23	5th backcross to H99. Matings as prevoiusly except B3 X H99 crg1d(1086) --> B4, etc...
2912	H	KN2B5#24	5th backcross to H99. Matings as prevoiusly except B3 X H99 crg1d(1086) --> B4, etc...
2913	H	KN2B5#25	5th backcross to H99. Matings as prevoiusly except B3 X H99 crg1d(1086) --> B4, etc...
2914	H	KN2B5#26	5th backcross to H99. Matings as prevoiusly except B3 X H99 crg1d(1086) --> B4, etc...
2915	H	KN2B5#27	5th backcross to H99. Matings as prevoiusly except B3 X H99 crg1d(1086) --> B4, etc...
2916	H	KN2B5#28	5th backcross to H99. Matings as prevoiusly except B3 X H99 crg1d(1086) --> B4, etc...
2917	H	KN2B5#29	5th backcross to H99. Matings as prevoiusly except B3 X H99 crg1d(1086) --> B4, etc...
2918	H	KN2B5#30	5th backcross to H99. Matings as prevoiusly except B3 X H99 crg1d(1086) --> B4, etc...
2919	H	KN2B5#31	5th backcross to H99. Matings as prevoiusly except B3 X H99 crg1d(1086) --> B4, etc...
2920	H	KN2B5#32	5th backcross to H99. Matings as prevoiusly except B3 X H99 crg1d(1086) --> B4, etc...
2921	H	KN2B5#33	5th backcross to H99. Matings as prevoiusly except B3 X H99 crg1d(1086) --> B4, etc...
2922	H	KN2B5#34	5th backcross to H99. Matings as prevoiusly except B3 X H99 crg1d(1086) --> B4, etc...
2923	H	KN2B5#35	5th backcross to H99. Matings as prevoiusly except B3 X H99 crg1d(1086) --> B4, etc...
2924	H	KN2B5#36	5th backcross to H99. Matings as prevoiusly except B3 X H99 crg1d(1086) --> B4, etc...
2925	H	KN2B5#37	5th backcross to H99. Matings as prevoiusly except B3 X H99 crg1d(1086) --> B4, etc...
2939	H	KN3B6#1	7th backcross to H99. Initial matings as follows: 125.91 X 8-1 --> A14 X H99 crg1D --> B1 X H99, etc.
2940	H	KN3B6#2	7th backcross to H99. Initial matings as follows: 125.91 X 8-1 --> A14 X H99 crg1D --> B1 X H99, etc.
2941	H	KN3B6#3	7th backcross to H99. Initial matings as follows: 125.91 X 8-1 --> A14 X H99 crg1D --> B1 X H99, etc.
2942	H	KN3B6#4	7th backcross to H99. Initial matings as follows: 125.91 X 8-1 --> A14 X H99 crg1D --> B1 X H99, etc.
2943	H	KN3B6#5	7th backcross to H99. Initial matings as follows: 125.91 X 8-1 --> A14 X H99 crg1D --> B1 X H99, etc.
2944	H	KN3B6#6	7th backcross to H99. Initial matings as follows: 125.91 X 8-1 --> A14 X H99 crg1D --> B1 X H99, etc.
2945	H	KN3B6#7	7th backcross to H99. Initial matings as follows: 125.91 X 8-1 --> A14 X H99 crg1D --> B1 X H99, etc.
2946	H	KN3B6#8	7th backcross to H99. Initial matings as follows: 125.91 X 8-1 --> A14 X H99 crg1D --> B1 X H99, etc.
2947	H	KN3B6#9	7th backcross to H99. Initial matings as follows: 125.91 X 8-1 --> A14 X H99 crg1D --> B1 X H99, etc.
2948	H	KN3B6#10	7th backcross to H99. Initial matings as follows: 125.91 X 8-1 --> A14 X H99 crg1D --> B1 X H99, etc.
2949	H	KN3B6#11	7th backcross to H99. Initial matings as follows: 125.91 X 8-1 --> A14 X H99 crg1D --> B1 X H99, etc.
2950	H	KN3B6#12	7th backcross to H99. Initial matings as follows: 125.91 X 8-1 --> A14 X H99 crg1D --> B1 X H99, etc.
2951	H	KN3B6#13	7th backcross to H99. Initial matings as follows: 125.91 X 8-1 --> A14 X H99 crg1D --> B1 X H99, etc.
2952	H	KN3B6#14	7th backcross to H99. Initial matings as follows: 125.91 X 8-1 --> A14 X H99 crg1D --> B1 X H99, etc.
2953	H	KN3B6#15	7th backcross to H99. Initial matings as follows: 125.91 X 8-1 --> A14 X H99 crg1D --> B1 X H99, etc.
2954	H	KN3B6#16	7th backcross to H99. Initial matings as follows: 125.91 X 8-1 --> A14 X H99 crg1D --> B1 X H99, etc.
2955	H	KN3B6#17	7th backcross to H99. Initial matings as follows: 125.91 X 8-1 --> A14 X H99 crg1D --> B1 X H99, etc.
2956	H	KN3B6#18	7th backcross to H99. Initial matings as follows: 125.91 X 8-1 --> A14 X H99 crg1D --> B1 X H99, etc.
2957	H	KN3B6#19	7th backcross to H99. Initial matings as follows: 125.91 X 8-1 --> A14 X H99 crg1D --> B1 X H99, etc.
2958	H	KN3B6#20	7th backcross to H99. Initial matings as follows: 125.91 X 8-1 --> A14 X H99 crg1D --> B1 X H99, etc.
2959	H	KN3B6#21	7th backcross to H99. Initial matings as follows: 125.91 X 8-1 --> A14 X H99 crg1D --> B1 X H99, etc.
2960	H	KN3B6#22	7th backcross to H99. Initial matings as follows: 125.91 X 8-1 --> A14 X H99 crg1D --> B1 X H99, etc.
2961	H	KN8B6#1	7th backcross to H99. Matings as previously except B3 X H99 crg1D --> B4
2962	H	KN8B6#2	7th backcross to H99. Matings as previously except B3 X H99 crg1D --> B4
2963	H	KN8B6#3	7th backcross to H99. Matings as previously except B3 X H99 crg1D --> B4
2964	H	KN8B6#4	7th backcross to H99. Matings as previously except B3 X H99 crg1D --> B4
2965	H	KN8B6#5	7th backcross to H99. Matings as previously except B3 X H99 crg1D --> B4
2966	H	KN8B6#6	7th backcross to H99. Matings as previously except B3 X H99 crg1D --> B4
2967	H	KN8B6#7	7th backcross to H99. Matings as previously except B3 X H99 crg1D --> B4
2968	H	KN8B6#8	7th backcross to H99. Matings as previously except B3 X H99 crg1D --> B4
2969	H	KN8B6#9	7th backcross to H99. Matings as previously except B3 X H99 crg1D --> B4
2970	H	KN8B6#10	7th backcross to H99. Matings as previously except B3 X H99 crg1D --> B4
2971	H	KN8B6#11	7th backcross to H99. Matings as previously except B3 X H99 crg1D --> B4
2972	H	KN8B6#12	7th backcross to H99. Matings as previously except B3 X H99 crg1D --> B4
2973	H	KN8B6#13	7th backcross to H99. Matings as previously except B3 X H99 crg1D --> B4
2974	H	KN8B6#14	7th backcross to H99. Matings as previously except B3 X H99 crg1D --> B4
2975	H	KN8B6#15	7th backcross to H99. Matings as previously except B3 X H99 crg1D --> B4
2976	H	KN8B6#16	7th backcross to H99. Matings as previously except B3 X H99 crg1D --> B4
2977	H	KN8B6#17	7th backcross to H99. Matings as previously except B3 X H99 crg1D --> B4
2978	H	KN8B6#18	7th backcross to H99. Matings as previously except B3 X H99 crg1D --> B4
2979	H	KN8B6#19	7th backcross to H99. Matings as previously except B3 X H99 crg1D --> B4
2980	H	KN8B6#20	7th backcross to H99. Matings as previously except B3 X H99 crg1D --> B4
2981	H	KN8B6#21	7th backcross to H99. Matings as previously except B3 X H99 crg1D --> B4
2982	H	KN8B6#22	7th backcross to H99. Matings as previously except B3 X H99 crg1D --> B4
2983	H	KN8B6#23	7th backcross to H99. Matings as previously except B3 X H99 crg1D --> B4
2984	H	KN3B7#1	8th backcross to H99. Initial matings as follows: 125.91 X 8-1 --> A14 X H99 crg1D --> B1 X H99, etc.
2985	H	KN3B7#2	8th backcross to H99. Initial matings as follows: 125.91 X 8-1 --> A14 X H99 crg1D --> B1 X H99, etc.
2986	H	KN3B7#3	8th backcross to H99. Initial matings as follows: 125.91 X 8-1 --> A14 X H99 crg1D --> B1 X H99, etc.
2987	H	KN3B7#4	8th backcross to H99. Initial matings as follows: 125.91 X 8-1 --> A14 X H99 crg1D --> B1 X H99, etc.
2988	H	KN3B7#5	8th backcross to H99. Initial matings as follows: 125.91 X 8-1 --> A14 X H99 crg1D --> B1 X H99, etc.
2989	H	KN3B7#6	8th backcross to H99. Initial matings as follows: 125.91 X 8-1 --> A14 X H99 crg1D --> B1 X H99, etc.
2990	H	KN3B7#7	8th backcross to H99. Initial matings as follows: 125.91 X 8-1 --> A14 X H99 crg1D --> B1 X H99, etc.
2991	H	KN3B7#8	8th backcross to H99. Initial matings as follows: 125.91 X 8-1 --> A14 X H99 crg1D --> B1 X H99, etc.
2992	H	KN3B7#9	8th backcross to H99. Initial matings as follows: 125.91 X 8-1 --> A14 X H99 crg1D --> B1 X H99, etc.
2993	H	KN3B7#10	8th backcross to H99. Initial matings as follows: 125.91 X 8-1 --> A14 X H99 crg1D --> B1 X H99, etc.
2994	H	KN3B7#11	8th backcross to H99. Initial matings as follows: 125.91 X 8-1 --> A14 X H99 crg1D --> B1 X H99, etc.
2995	H	KN3B7#12	8th backcross to H99. Initial matings as follows: 125.91 X 8-1 --> A14 X H99 crg1D --> B1 X H99, etc.
2996	H	KN3B7#13	8th backcross to H99. Initial matings as follows: 125.91 X 8-1 --> A14 X H99 crg1D --> B1 X H99, etc.
2997	H	KN3B7#14	8th backcross to H99. Initial matings as follows: 125.91 X 8-1 --> A14 X H99 crg1D --> B1 X H99, etc.
2998	H	KN3B7#15	8th backcross to H99. Initial matings as follows: 125.91 X 8-1 --> A14 X H99 crg1D --> B1 X H99, etc.
2999	H	KN3B7#16	8th backcross to H99. Initial matings as follows: 125.91 X 8-1 --> A14 X H99 crg1D --> B1 X H99, etc.
3000	H	KN3B7#17	8th backcross to H99. Initial matings as follows: 125.91 X 8-1 --> A14 X H99 crg1D --> B1 X H99, etc.
3001	H	KN4B7#1	8th backcross to H99. Matings as previously except B3 X H99 crg1D --> B4
3002	H	KN4B7#2	8th backcross to H99. Matings as previously except B3 X H99 crg1D --> B4
3003	H	KN4B7#3	8th backcross to H99. Matings as previously except B3 X H99 crg1D --> B4
3004	H	KN4B7#4	8th backcross to H99. Matings as previously except B3 X H99 crg1D --> B4
3005	D	KN4B7#5	8th backcross to H99. Matings as previously except B3 X H99 crg1D --> B4
3006	H	KN4B7#6	8th backcross to H99. Matings as previously except B3 X H99 crg1D --> B4
3007	H	KN4B7#7	8th backcross to H99. Matings as previously except B3 X H99 crg1D --> B4
3008	H	KN4B7#8	8th backcross to H99. Matings as previously except B3 X H99 crg1D --> B4
3009	H	KN4B7#9	8th backcross to H99. Matings as previously except B3 X H99 crg1D --> B4
3010	H	KN4B7#10	8th backcross to H99. Matings as previously except B3 X H99 crg1D --> B4
3011	H	KN4B7#11	8th backcross to H99. Matings as previously except B3 X H99 crg1D --> B4
3012	H	KN4B7#12	8th backcross to H99. Matings as previously except B3 X H99 crg1D --> B4
3013	H	KN4B7#13	8th backcross to H99. Matings as previously except B3 X H99 crg1D --> B4
3014	H	KN4B7#14	8th backcross to H99. Matings as previously except B3 X H99 crg1D --> B4
3015	H	KN4B7#15	8th backcross to H99. Matings as previously except B3 X H99 crg1D --> B4
3016	D	KN4B7#16	8th backcross to H99. Matings as previously except B3 X H99 crg1D --> B4
3017	H	KN11B7#1	8th backcross to H99. Matings as previously except B3 X H99 crg1D --> B4
3018	H	KN11B7#2	8th backcross to H99. Matings as previously except B3 X H99 crg1D --> B4
3019	H	KN11B7#3	8th backcross to H99. Matings as previously except B3 X H99 crg1D --> B4
3020	H	KN11B7#4	8th backcross to H99. Matings as previously except B3 X H99 crg1D --> B4
3021	H	KN11B7#5	8th backcross to H99. Matings as previously except B3 X H99 crg1D --> B4
3022	H	KN11B7#6	8th backcross to H99. Matings as previously except B3 X H99 crg1D --> B4
3023	H	KN11B7#7	8th backcross to H99. Matings as previously except B3 X H99 crg1D --> B4
